# Supplementary material for: Recognition of HSPB8 as a potential therapeutic target for prostate cancer
Source: Front Genet. 2025 Oct 21;16:1680674. doi: 10.3389/fgene.2025.1680674 (PMC12582549; doi:10.3389/fgene.2025.1680674)
Supplement: Supplementary file 1 [file DataSheet1.zip]

Archive with 49 entries (42 files):
- WB/
- WB/ACTIN/
- WB/ACTIN/1.Tif
- WB/ACTIN/1M.Tif
- WB/ACTIN/2.Tif
- WB/ACTIN/2M.Tif
- WB/ACTIN/3.Tif
- WB/ACTIN/3M.Tif
- WB/AKT/
- WB/AKT/1.Tif
- WB/AKT/1M.Tif
- WB/AKT/2.Tif
- WB/AKT/2M.Tif
- WB/AKT/3.Tif
- WB/AKT/3M.Tif
- WB/mTOR/
- WB/mTOR/1.Tif
- WB/mTOR/1M.Tif
- WB/mTOR/2.Tif
- WB/mTOR/2M.Tif
- WB/mTOR/3.Tif
- WB/mTOR/3M.Tif
- WB/p-AKT/
- WB/p-AKT/1.Tif
- WB/p-AKT/1M.Tif
- WB/p-AKT/2.Tif
- WB/p-AKT/2M.Tif
- WB/p-AKT/3.Tif
- WB/p-AKT/3M.Tif
- WB/p-mTOR/
- WB/p-mTOR/1.Tif
- WB/p-mTOR/1M.Tif
- WB/p-mTOR/2.Tif
- WB/p-mTOR/2M.Tif
- WB/p-mTOR/3.Tif
- WB/p-mTOR/3M.Tif
- WB/siRNA/
- WB/siRNA/1.Tif
- WB/siRNA/1M.Tif
- WB/siRNA/2.Tif
- WB/siRNA/2M.Tif
- WB/siRNA/3.Tif
- WB/siRNA/3M.Tif
- WB/siRNA/4.Tif
- WB/siRNA/4M.Tif
- WB/siRNA/5.Tif
- WB/siRNA/5M.Tif
- WB/siRNA/6.Tif
- WB/siRNA/6M.Tif
